# Supplementary material for: Barriers and Facilitators to the Use of Novel Injectable Lipid-Lowering Therapies in Patients with Dyslipidemia or Cardiovascular Disease: A Scoping Review
Source: Medicina (Kaunas). 2026 Apr 28;62(5):843. doi: 10.3390/medicina62050843 (PMC13208989; doi:10.3390/medicina62050843)
Supplement: Supplementary file 1 [file medicina-62-00843-s001.zip]

Archive with 1 entries (1 files):
- medicina-4223557-supplementary.pdf
